# Supplementary material for: Association between Fibrinogen-to-Albumin Ratio and Prognosis of Hospitalized Patients with COVID-19: A Systematic Review and Meta-Analysis
Source: Diagnostics (Basel). 2022 Jul 10;12(7):1678. doi: 10.3390/diagnostics12071678 (PMC9317445; doi:10.3390/diagnostics12071678)
Supplement: Supplementary file 1 [file diagnostics-12-01678-s001.zip]

Archive with 1 entries (1 files):
- diagnostics-1808247-supplementary.pdf
